# Supplementary material for: A National Virtual Peer Support Group for Women Veterans Living with Breast Cancer: Lessons from the Field
Source: Int J Environ Res Public Health. 2026 Jun 19;23(6):817. doi: 10.3390/ijerph23060817 (PMC13299964; doi:10.3390/ijerph23060817)
Supplement: Supplementary file 1 [file ijerph-23-00817-s001.zip]

Archive with 1 entries (1 files):
- ijerph-4260599-supplementary.pdf
